# Supplementary material for: Can adopting lean startup strategy promote the sustainable development of new ventures? The mediating role of organizational iterative learning
Source: PLoS One. 2023 Aug 30;18(8):e0290849. doi: 10.1371/journal.pone.0290849 (PMC10468059; doi:10.1371/journal.pone.0290849)
Supplement: S1 File — (XLS) [file pone.0290849.s001.xls]

## Sheet: Sheet2
ID	Organizational level					Individual level			Variables
	Enterprise age	Enterprise nature	Staff size	Industry involved	Entresour	Gender	Age	Edulev	Lestart	Organlearn	Market	Tech	Sustain
1	2	3	3	1	4	1	1	2	1.012	0.347	-0.051	0.631	1.334
2	3	3	2	7	3	2	1	1	-0.08	-0.511	-0.37	-0.561	0.494
3	1	2	2	5	4	1	1	1	-0.08	0.624	0.832	1.824	0.706
4	2	2	2	3	3	1	6	2	-0.08	0.387	0.102	-0.856	0.281
5	2	2	5	3	5	1	1	1	1.412	-2.154	0.621	0.631	-0.559
6	1	2	5	2	4	1	1	1	-0.016	-0.243	0.437	-0.268	-1.196
7	1	3	4	3	4	1	2	2	0.632	0.624	0.995	0.631	0.914
8	2	1	3	7	4	1	6	2	-0.792	0.667	-1.025	-1.133	1.126
9	1	2	2	4	4	1	1	2	0.696	1.205	-0.862	0.631	0.281
10	2	2	2	6	5	1	6	2	-0.001	0.624	-0.106	-0.236	-1.191
11	3	2	2	5	5	2	2	1	1.031	0.073	1.377	-0.252	-0.559
12	3	2	1	2	4	1	6	2	-0.792	0.347	0.956	-0.282	0.706
13	1	3	4	1	5	1	1	2	-0.856	0.073	-1.489	0.631	-0.351
14	3	2	3	3	3	2	2	2	-0.012	0.624	0.867	1.824	1.55
15	2	2	3	1	5	2	6	3	1.095	0.945	1.166	-0.282	0.913
16	2	4	4	7	3	1	6	2	-0.08	-0.468	0.165	-0.268	1.126
17	1	2	5	5	5	1	2	2	0.301	0.347	0.532	-0.282	0.701
18	3	2	1	1	3	1	2	2	-0.479	1.208	0.684	0.631	-0.139
19	2	2	3	5	4	1	6	3	-0.795	0.35	-0.38	0.027	-0.559
20	2	2	3	5	3	1	1	2	1.016	0.618	-0.046	-0.561	0.073
21	2	2	3	4	5	1	2	2	-0.061	-0.511	-0.359	-0.561	0.069
22	1	2	2	6	4	1	1	1	0.315	-1.369	-0.141	-1.461	-1.191
23	2	2	1	5	4	1	6	4	1.412	-1.646	-0.57	-1.754	0.069
24	1	1	2	5	3	2	1	2	-1.571	-0.788	-1.034	-0.561	-1.404
25	3	2	2	7	4	1	1	2	-0.396	-0.511	0.158	-0.561	0.71
26	2	1	1	7	5	1	6	3	-0.08	0.901	-0.698	0.631	1.546
27	2	2	3	1	4	1	1	2	0.334	-0.197	1.813	0.631	0.493
28	2	2	4	7	4	1	6	2	0.696	-0.197	-0.169	0.631	-0.139
29	2	2	4	7	4	1	2	2	-0.479	-0.824	-2.497	-0.561	-0.559
30	3	3	3	3	4	1	6	3	-0.461	1.208	-0.325	1.824	1.338
31	1	2	4	1	5	1	6	3	-0.08	-0.511	0.812	-0.561	0.073
32	1	2	3	5	3	2	1	2	0.237	1.212	0.16	0.631	0.706
33	1	2	1	7	3	1	6	3	-0.08	-0.511	0.35	0.32	0.073
34	3	2	3	2	4	1	6	2	-0.08	-1.058	0.621	0.631	-0.559
35	2	2	1	7	4	1	6	2	0.779	-0.197	0.806	0.631	0.065
36	3	2	2	5	4	1	1	2	-0.461	-1.062	-0.297	0.91	-0.555
37	2	2	1	5	5	1	2	3	1.412	0.624	0.727	-1.475	-2.456
38	1	2	5	7	4	1	6	2	0.696	0.658	-2.189	0.631	-2.248
39	2	1	4	5	5	2	2	1	-0.08	-1.056	-1.243	-1.461	-1.824
40	1	1	3	3	4	1	6	3	-0.461	1.76	-0.424	1.515	-0.135
41	1	2	1	7	4	1	1	2	-2.283	0.624	-0.876	0.011	-0.139
42	1	2	3	5	5	2	1	2	0.7	-1.603	-0.735	-1.443	-0.983
43	2	1	3	6	5	1	1	1	1.412	0.899	-0.57	-0.561	1.126
44	3	2	3	1	4	1	2	2	0.7	-0.511	0.186	-1.754	-0.771
45	1	3	1	3	4	2	2	2	-1.176	-0.511	0.431	-0.561	0.073
46	2	2	1	2	5	1	2	2	1.412	1.76	1.106	-0.561	1.546
47	1	2	3	5	4	1	1	2	-0.698	0.077	0.745	-0.561	-1.824
48	2	2	5	3	5	1	2	2	1.012	-1.056	0.621	-0.266	0.073
49	2	3	1	2	5	1	1	3	-0.777	-1.646	0.186	-0.252	0.281
50	1	1	4	5	3	1	1	2	-0.08	-0.234	-0.57	0.91	-0.347
51	2	2	2	5	5	1	6	3	-0.874	0.08	-0.114	0.059	0.706
52	2	2	1	2	4	1	1	1	-0.777	-0.197	0.137	0.338	0.918
53	1	1	1	5	3	1	1	2	-1.507	-2.507	0.16	-1.166	-0.767
54	2	2	4	6	5	2	1	3	0.779	0.624	-0.443	0.352	0.073
55	2	3	3	2	5	1	6	2	-0.08	0.624	0.104	0.631	-0.559
56	3	2	3	5	5	1	1	2	-0.396	-1.333	-0.331	0.352	-0.983
57	2	2	3	7	3	1	6	1	-0.08	1.76	-0.025	1.824	0.069
58	1	3	3	3	4	1	1	2	1.412	-0.547	-2.954	0.631	-1.612
59	2	2	5	7	3	1	1	2	-1.108	0.077	-1.128	0.027	-1.187
60	2	2	3	7	4	1	6	2	0.24	0.109	-2.163	-1.475	-0.984
61	1	2	4	5	4	2	2	2	0.315	0.938	0.16	0.631	0.914
62	2	2	3	3	5	1	1	3	-0.095	0.624	0.139	0.631	0.914
63	2	2	2	4	4	1	6	3	1.412	-1.056	1.057	-1.786	-0.559
64	2	2	2	2	4	1	6	2	-0.461	1.489	0.731	-0.561	0.073
65	3	4	1	2	5	1	6	2	-0.396	-0.514	0.621	-0.282	-0.139
66	1	1	2	5	4	1	2	2	-0.475	-0.511	0.22	-0.561	-0.139
67	2	2	2	1	3	1	1	2	-0.08	-0.511	-0.57	-0.561	0.073
68	1	2	2	3	4	1	1	2	0.315	0.938	-0.57	1.824	0.918
69	3	1	3	2	4	1	2	2	-1.571	-0.234	0.22	0.32	0.494
70	1	3	3	1	5	1	2	2	-0.08	0.624	0.411	1.824	1.758
71	2	2	5	7	4	1	2	2	-0.795	0.624	0.623	0.925	0.706
72	3	2	3	5	4	1	1	1	0.319	-0.824	-0.025	-1.754	-1.191
73	1	2	2	7	5	1	2	2	-1.172	0.077	-0.842	-1.754	-1.616
74	3	2	5	5	3	1	2	3	1.412	1.483	-0.169	-0.282	-0.979
75	3	2	5	5	5	1	2	3	-0.08	0.624	-0.57	0.32	0.073
76	3	2	3	5	5	1	1	2	1.095	-1.333	-1.152	0.027	-1.4
77	2	2	1	5	5	1	1	1	-2.667	-2.468	-1.298	-2.328	-1.824
78	2	2	3	4	4	1	2	2	-1.511	0.895	-0.694	0.631	0.285
79	3	3	3	5	5	1	2	2	1.095	1.215	0.315	-0.549	0.918
80	1	2	3	2	4	1	6	2	-0.475	0.077	0.621	-2.047	-0.139
81	1	3	5	5	4	1	6	3	-0.001	0.354	-0.692	0.614	0.914
82	1	2	2	3	5	1	1	2	0.7	0.624	0.22	0.631	0.706
83	2	2	2	2	4	1	2	3	-0.461	0.109	-0.842	-0.561	-1.824
84	1	2	3	2	5	2	1	2	-1.492	0.347	-0.469	-0.576	-0.771
85	3	2	3	7	4	1	6	1	-1.571	-0.788	-1.762	-0.561	-0.559
86	1	2	3	1	5	1	6	2	-1.571	0.354	-0.57	0.041	-0.347
87	1	2	4	1	4	1	1	2	1.412	0.354	0.684	-0.561	0.701
88	2	2	2	5	5	2	2	3	1.016	0.661	0.93	-0.252	0.281
89	2	1	2	3	5	1	6	3	-1.571	-2.468	-0.57	-1.754	-1.191
90	3	2	3	5	5	1	1	3	1.095	0.08	0.35	-0.252	-0.139
91	2	2	3	2	3	1	2	3	-1.191	0.624	-0.761	0.631	0.069
92	3	2	3	5	5	1	6	3	1.031	0.347	0.35	-0.593	-0.139
93	2	2	2	5	5	2	1	2	-1.571	-1.333	0.137	-2.946	-1.612
94	1	2	3	6	4	1	6	2	-1.571	-2.781	-1.326	-2.065	-2.456
95	2	2	2	2	3	1	1	2	0.146	-0.197	0.999	0.631	1.338
96	1	2	1	7	5	1	1	2	-0.795	0.311	-0.57	0.041	0.286
97	2	2	3	5	3	1	2	3	-0.874	0.938	0.621	0.631	0.914
98	2	2	3	3	4	1	1	2	-1.571	0.624	0.113	-0.563	-1.192
99	2	2	3	3	5	1	2	2	-0.479	-1.372	0.411	-0.84	-0.139
100	1	2	2	2	5	1	1	1	-0.795	0.945	1.813	1.824	0.701
101	1	2	3	6	5	1	2	2	1.412	0.35	1.813	0.322	0.498
102	2	2	5	1	5	1	1	1	0.696	1.485	-0.051	0.631	-0.347
103	1	2	4	6	5	1	2	3	1.412	-0.241	1.412	0.955	0.706
104	2	1	3	2	5	1	2	2	0.319	-0.191	-0.57	0.059	0.073
105	1	1	2	5	1	2	2	2	0.251	0.077	1.542	0.631	1.758
106	3	2	2	7	3	1	1	2	1.412	0.624	1.412	0.631	1.97
107	2	2	5	2	4	1	2	2	-2.682	-1.646	-2.68	-1.754	-2.036
108	3	2	4	2	4	1	1	2	1.412	1.205	1.568	1.515	1.97
109	1	2	2	2	4	1	1	2	1.095	0.624	0.751	1.531	1.334
110	2	2	2	1	5	1	1	2	0.696	0.931	1.392	0.041	0.493
111	2	2	2	2	4	1	2	2	-0.461	-0.197	-0.106	0.352	0.073
112	2	2	2	3	5	1	2	2	1.412	0.624	1.432	0.041	1.338
113	3	2	4	6	5	1	1	1	-0.461	0.901	-0.568	0.631	0.073
114	2	2	3	2	5	1	2	2	-0.08	-0.511	0.621	-0.561	0.706
115	3	4	2	5	5	1	2	2	0.237	-1.369	-0.153	-0.561	-0.555
116	3	2	3	7	2	1	6	1	-0.81	-0.511	-0.951	-0.282	-0.347
117	3	2	3	1	5	1	2	2	-1.571	0.624	-1.572	0.32	-1.612
118	1	2	3	6	4	1	6	3	1.095	-0.197	-0.398	1.234	0.069
119	2	2	1	5	5	1	6	3	-0.08	0.347	-0.57	0.631	-0.347
120	2	2	3	5	5	1	6	2	-0.795	0.08	-0.781	-0.282	-0.135
121	1	2	2	5	5	1	6	3	1.412	1.205	0.99	0.322	0.494
122	3	2	3	2	5	1	2	2	-1.571	-1.056	-0.57	-0.561	-0.559
123	2	2	3	1	5	1	6	4	1.412	-2.507	1.813	-0.25	0.073
124	3	2	3	7	5	1	6	3	0.779	-1.884	-2.954	1.824	-1.192
125	2	1	3	7	5	1	6	3	0.301	0.895	0.621	-1.166	-0.139
126	1	2	5	5	4	1	2	2	1.412	0.073	0.228	-0.282	0.073
127	2	2	4	2	4	1	2	2	1.412	1.76	1.623	1.824	1.97
128	2	2	3	1	5	2	1	2	-0.08	0.347	-1.278	0.352	-0.347
129	2	2	2	7	5	1	1	2	-0.08	-0.511	-0.38	-0.561	-0.559
130	1	2	1	3	4	1	1	2	1.412	1.76	1.432	1.824	1.97
131	2	2	2	7	5	1	2	2	1.412	-0.987	1.813	0.631	0.706
132	1	2	4	2	4	1	6	2	0.319	-0.204	0.295	-0.561	0.706
133	1	2	3	2	3	1	2	2	-1.176	-0.785	-1.952	-0.561	-0.979
134	2	2	3	5	3	1	6	2	-1.255	0.077	-0.051	0.631	-0.139
135	1	2	3	1	4	1	1	4	1.412	-0.241	1.201	0.011	1.338
136	1	2	5	6	3	2	6	3	-0.08	0.624	0.621	-0.561	0.073
137	2	3	4	5	4	1	6	3	-1.571	-1.333	-0.169	-0.284	-0.979
138	1	2	2	4	5	1	6	2	1.412	1.76	1.813	1.824	1.97
139	2	2	2	6	4	1	2	2	1.412	1.76	1.623	1.824	1.97
140	2	2	3	1	5	1	1	1	-0.08	0.631	-0.106	1.824	0.286
141	2	2	1	2	4	1	6	2	-0.08	-1.333	-0.969	0.32	-1.187
142	2	3	2	1	2	2	1	2	-1.172	-1.058	-1.15	-1.754	-0.347
143	3	2	3	2	4	1	5	1	1.146	-0.397	1.099	2.631	1.538
144	3	2	3	3	5	2	6	2	0.81	-1.511	-0.971	0.282	-0.447
145	3	2	4	7	4	2	3	3	-0.571	-0.624	-0.572	-0.32	-1.712
146	1	4	1	6	4	2	5	3	0.095	-0.297	-0.498	1.034	0.269
147	2	2	3	6	5	2	5	2	-1.08	0.547	-0.77	1.631	0.347
148	2	2	1	5	1	2	6	2	-0.734	0.28	-0.481	-0.682	-0.185
149	2	3	2	5	3	1	4	3	-0.561	1.569	1.731	-0.261	0.473
150	1	3	4	4	4	1	6	3	-0.696	-0.124	0.621	-0.182	-0.439
151	2	2	4	1	5	2	3	2	-0.675	0.511	0.32	-0.661	-1.139
152	3	2	2	2	4	1	1	2	0.496	1.005	-1.862	1.631	0.251
153	3	2	1	4	4	1	1	2	1.012	0.347	-0.051	0.631	1.334
154	1	1	3	5	3	2	1	1	-0.08	-0.511	-0.37	-0.561	0.494
155	3	2	3	4	4	1	1	1	-0.08	0.624	0.832	1.824	0.706
156	2	2	2	4	3	1	6	2	-0.08	0.387	0.102	-0.856	0.281
157	1	2	4	1	5	1	1	1	1.412	-2.154	0.621	0.631	-0.559
158	1	2	4	7	4	1	1	1	-0.016	-0.243	0.437	-0.268	-1.196
159	1	1	5	7	4	1	2	2	0.632	0.624	0.995	0.631	0.914
160	3	1	2	5	4	1	6	2	-0.792	0.667	-1.025	-1.133	1.126
161	2	2	4	5	4	1	1	2	0.696	1.205	-0.862	0.631	0.281
162	1	2	4	7	5	1	6	2	-0.001	0.624	-0.106	-0.236	-1.191
163	3	3	4	3	5	2	2	1	1.031	0.073	1.377	-0.252	-0.559
164	3	2	3	5	4	1	6	2	-0.792	0.347	0.956	-0.282	0.706
165	2	2	2	5	5	1	1	2	-0.856	0.073	-1.489	0.631	-0.351
166	2	2	3	3	3	2	2	2	-0.012	0.624	0.867	1.824	1.55
167	3	2	3	1	5	2	6	3	1.095	0.945	1.166	-0.282	0.913
168	1	2	3	2	3	1	6	2	-0.08	-0.468	0.165	-0.268	1.126
169	2	2	3	5	5	1	2	2	0.301	0.347	0.532	-0.282	0.701
170	3	1	3	7	3	1	2	2	-0.479	1.208	0.684	0.631	-0.139
171	1	2	3	2	4	1	6	3	-0.795	0.35	-0.38	0.027	-0.559
172	2	2	3	7	3	1	1	2	1.016	0.618	-0.046	-0.561	0.073
173	1	2	3	3	5	1	2	2	-0.061	-0.511	-0.359	-0.561	0.069
174	3	2	2	1	4	1	1	1	0.315	-1.369	-0.141	-1.461	-1.191
175	2	3	2	5	4	1	6	4	1.412	-1.646	-0.57	-1.754	0.069
176	2	2	3	3	3	2	1	2	-1.571	-0.788	-1.034	-0.561	-1.404
177	2	2	1	5	4	1	1	2	-0.396	-0.511	0.158	-0.561	0.71
178	2	3	5	2	5	1	6	3	-0.08	0.901	-0.698	0.631	1.546
179	1	3	4	3	4	1	1	2	0.334	-0.197	1.813	0.631	0.493
180	3	2	3	2	4	1	6	2	0.696	-0.197	-0.169	0.631	-0.139
181	2	2	4	3	4	1	2	2	-0.479	-0.824	-2.497	-0.561	-0.559
182	3	2	2	4	4	1	6	3	-0.461	1.208	-0.325	1.824	1.338
183	3	2	2	2	5	1	6	3	-0.08	-0.511	0.812	-0.561	0.073
184	3	2	4	3	3	2	1	2	0.237	1.212	0.16	0.631	0.706
185	2	2	4	7	3	1	6	3	-0.08	-0.511	0.35	0.32	0.073
186	2	2	3	7	4	1	6	2	-0.08	-1.058	0.621	0.631	-0.559
187	3	2	1	5	4	1	6	2	0.779	-0.197	0.806	0.631	0.065
188	1	4	4	7	4	1	1	2	-0.461	-1.062	-0.297	0.91	-0.555
189	2	2	4	1	5	1	2	3	1.412	0.624	0.727	-1.475	-2.456
190	2	2	4	1	4	1	6	2	0.696	0.658	-2.189	0.631	-2.248
191	2	2	1	4	5	2	2	1	-0.08	-1.056	-1.243	-1.461	-1.824
192	1	2	3	7	4	1	6	3	-0.461	1.76	-0.424	1.515	-0.135
193	2	2	4	2	4	1	1	2	-2.283	0.624	-0.876	0.011	-0.139
194	1	2	3	1	5	2	1	2	0.7	-1.603	-0.735	-1.443	-0.983
195	2	2	2	6	5	1	1	1	1.412	0.899	-0.57	-0.561	1.126
196	3	2	3	4	4	1	2	2	0.7	-0.511	0.186	-1.754	-0.771
197	2	2	3	4	4	2	2	2	-1.176	-0.511	0.431	-0.561	0.073
198	1	2	2	4	5	1	2	2	1.412	1.76	1.106	-0.561	1.546
199	1	2	2	3	4	1	1	2	-0.698	0.077	0.745	-0.561	-1.824
200	3	2	2	2	5	1	2	2	1.012	-1.056	0.621	-0.266	0.073
201	1	2	2	3	5	1	1	3	-0.777	-1.646	0.186	-0.252	0.281
202	3	2	3	1	3	1	1	2	-0.08	-0.234	-0.57	0.91	-0.347
203	2	2	3	3	5	1	6	3	-0.874	0.08	-0.114	0.059	0.706
204	3	2	3	5	4	1	1	1	-0.777	-0.197	0.137	0.338	0.918
205	2	2	2	4	3	1	1	2	-1.507	-2.507	0.16	-1.166	-0.767
206	2	2	3	6	5	2	1	3	0.779	0.624	-0.443	0.352	0.073
207	1	2	3	4	5	1	6	2	-0.08	0.624	0.104	0.631	-0.559
208	2	1	1	1	5	1	1	2	-0.396	-1.333	-0.331	0.352	-0.983
209	1	2	3	2	3	1	6	1	-0.08	1.76	-0.025	1.824	0.069
210	2	2	2	3	4	1	1	2	1.412	-0.547	-2.954	0.631	-1.612
211	2	2	1	3	3	1	1	2	-1.108	0.077	-1.128	0.027	-1.187
212	2	3	2	6	4	1	6	2	0.24	0.109	-2.163	-1.475	-0.984
213	2	2	1	1	4	2	2	2	0.315	0.938	0.16	0.631	0.914
214	3	2	3	6	5	1	1	3	-0.095	0.624	0.139	0.631	0.914
215	2	2	3	1	4	1	6	3	1.412	-1.056	1.057	-1.786	-0.559
216	2	3	2	1	4	1	6	2	-0.461	1.489	0.731	-0.561	0.073
217	1	1	3	6	5	1	6	2	-0.396	-0.514	0.621	-0.282	-0.139
218	2	2	4	2	4	1	2	2	-0.475	-0.511	0.22	-0.561	-0.139
219	2	4	3	7	3	1	1	2	-0.08	-0.511	-0.57	-0.561	0.073
220	2	3	5	5	4	1	1	2	0.315	0.938	-0.57	1.824	0.918
221	2	2	2	6	4	1	2	2	-1.571	-0.234	0.22	0.32	0.494
222	2	1	3	7	5	1	2	2	-0.08	0.624	0.411	1.824	1.758
223	1	2	3	5	4	1	2	2	-0.795	0.624	0.623	0.925	0.706
224	2	1	4	2	4	1	1	1	0.319	-0.824	-0.025	-1.754	-1.191
225	1	2	2	3	5	1	2	2	-1.172	0.077	-0.842	-1.754	-1.616
226	2	4	3	7	3	1	2	3	1.412	1.483	-0.169	-0.282	-0.979
227	1	2	3	2	5	1	2	3	-0.08	0.624	-0.57	0.32	0.073
228	2	2	2	3	5	1	1	2	1.095	-1.333	-1.152	0.027	-1.4
229	1	2	4	2	5	1	1	1	-2.667	-2.468	-1.298	-2.328	-1.824
230	1	2	3	5	4	1	2	2	-1.511	0.895	-0.694	0.631	0.285
231	1	2	2	4	5	1	2	2	1.095	1.215	0.315	-0.549	0.918
232	1	1	3	2	4	1	6	2	-0.475	0.077	0.621	-2.047	-0.139
233	3	2	3	5	4	1	6	3	-0.001	0.354	-0.692	0.614	0.914
234	2	3	2	4	5	1	1	2	0.7	0.624	0.22	0.631	0.706
235	1	2	3	2	4	1	2	3	-0.461	0.109	-0.842	-0.561	-1.824
236	2	2	3	5	5	2	1	2	-1.492	0.347	-0.469	-0.576	-0.771
237	3	1	1	3	4	1	6	1	-1.571	-0.788	-1.762	-0.561	-0.559
238	1	2	1	3	5	1	6	2	-1.571	0.354	-0.57	0.041	-0.347
239	2	1	2	7	4	1	1	2	1.412	0.354	0.684	-0.561	0.701
240	3	2	3	4	5	2	2	3	1.016	0.661	0.93	-0.252	0.281
241	2	1	4	1	5	1	6	3	-1.571	-2.468	-0.57	-1.754	-1.191
242	1	2	2	7	5	1	1	3	1.095	0.08	0.35	-0.252	-0.139
243	2	2	3	3	3	1	2	3	-1.191	0.624	-0.761	0.631	0.069
244	2	2	4	5	5	1	6	3	1.031	0.347	0.35	-0.593	-0.139
245	3	1	1	3	5	2	1	2	-1.571	-1.333	0.137	-2.946	-1.612
246	3	2	3	5	4	1	6	2	-1.571	-2.781	-1.326	-2.065	-2.456
247	1	2	4	7	3	1	1	2	0.146	-0.197	0.999	0.631	1.338
248	3	1	3	2	5	1	1	2	-0.795	0.311	-0.57	0.041	0.286
249	1	2	3	5	3	1	2	3	-0.874	0.938	0.621	0.631	0.914
250	2	2	3	6	4	1	1	2	-1.571	0.624	0.113	-0.563	-1.192
251	3	2	4	7	5	1	2	2	-0.479	-1.372	0.411	-0.84	-0.139
252	2	2	1	4	5	1	1	1	-0.795	0.945	1.813	1.824	0.701
253	2	2	1	5	5	1	2	2	1.412	0.35	1.813	0.322	0.498
254	2	2	4	3	5	1	1	1	0.696	1.485	-0.051	0.631	-0.347
255	2	2	3	5	5	1	2	3	1.412	-0.241	1.412	0.955	0.706
256	2	1	2	6	5	1	2	2	0.319	-0.191	-0.57	0.059	0.073
257	3	2	1	2	1	2	2	2	0.251	0.077	1.542	0.631	1.758
258	1	2	3	1	3	1	1	2	1.412	0.624	1.412	0.631	1.97
259	2	2	3	4	4	1	2	2	-2.682	-1.646	-2.68	-1.754	-2.036
260	2	2	5	5	4	1	1	2	1.412	1.205	1.568	1.515	1.97
261	1	2	4	1	4	1	1	2	1.095	0.624	0.751	1.531	1.334
262	3	2	2	7	5	1	1	2	0.696	0.931	1.392	0.041	0.493
263	3	2	1	3	4	1	2	2	-0.461	-0.197	-0.106	0.352	0.073
264	1	2	5	6	5	1	2	2	1.412	0.624	1.432	0.041	1.338
265	1	1	3	4	5	1	1	1	-0.461	0.901	-0.568	0.631	0.073
266	3	2	3	7	5	1	2	2	-0.08	-0.511	0.621	-0.561	0.706
267	2	2	2	5	5	1	2	2	0.237	-1.369	-0.153	-0.561	-0.555
268	3	2	1	7	2	1	6	1	-0.81	-0.511	-0.951	-0.282	-0.347
269	3	3	4	7	5	1	2	2	-1.571	0.624	-1.572	0.32	-1.612
270	2	2	3	4	4	1	6	3	1.095	-0.197	-0.398	1.234	0.069
271	1	2	2	3	5	1	6	3	-0.08	0.347	-0.57	0.631	-0.347
272	2	2	5	1	5	1	6	2	-0.795	0.08	-0.781	-0.282	-0.135
273	2	2	5	2	5	1	6	3	1.412	1.205	0.99	0.322	0.494
274	1	2	3	2	5	1	2	2	-1.571	-1.056	-0.57	-0.561	-0.559
275	1	2	2	4	5	1	6	4	1.412	-2.507	1.813	-0.25	0.073
276	2	2	2	5	5	1	6	3	0.779	-1.884	-2.954	1.824	-1.192
277	2	2	4	2	5	1	6	3	0.301	0.895	0.621	-1.166	-0.139
278	1	2	1	2	4	1	2	2	1.412	0.073	0.228	-0.282	0.073
279	3	2	3	4	4	1	2	2	1.412	1.76	1.623	1.824	1.97
280	3	2	5	3	5	2	1	2	-0.08	0.347	-1.278	0.352	-0.347
281	3	3	2	1	5	1	1	2	-0.08	-0.511	-0.38	-0.561	-0.559
282	2	2	2	5	4	1	1	2	1.412	1.76	1.432	1.824	1.97
283	2	1	3	6	5	1	2	2	1.412	-0.987	1.813	0.631	0.706
284	1	2	3	7	4	1	6	2	0.319	-0.204	0.295	-0.561	0.706
285	3	1	5	5	3	1	2	2	-1.176	-0.785	-1.952	-0.561	-0.979
286	2	2	4	1	3	1	6	2	-1.255	0.077	-0.051	0.631	-0.139
287	1	4	2	2	4	1	1	4	1.412	-0.241	1.201	0.011	1.338
288	1	2	3	5	3	2	6	3	-0.08	0.624	0.621	-0.561	0.073
289	2	2	5	5	4	1	6	3	-1.571	-1.333	-0.169	-0.284	-0.979
290	2	2	2	2	5	1	6	2	1.412	1.76	1.813	1.824	1.97
291	1	2	3	5	4	1	2	2	1.412	1.76	1.623	1.824	1.97
292	1	2	3	4	5	1	1	1	-0.08	0.631	-0.106	1.824	0.286
293	2	2	3	2	4	1	6	2	-0.08	-1.333	-0.969	0.32	-1.187
294	2	2	3	4	2	2	1	2	-1.172	-1.058	-1.15	-1.754	-0.347
295	3	1	3	2	4	1	5	1	1.146	-0.397	1.099	2.631	1.538
296	2	2	1	3	5	2	6	2	0.81	-1.511	-0.971	0.282	-0.447
297	2	2	3	5	4	2	3	3	-0.571	-0.624	-0.572	-0.32	-1.712
298	2	2	2	5	4	2	5	3	0.095	-0.297	-0.498	1.034	0.269
299	2	2	2	7	5	2	5	2	-1.08	0.547	-0.77	1.631	0.347
300	3	2	3	5	1	2	6	2	-0.734	0.28	-0.481	-0.682	-0.185
301	1	2	4	2	3	1	4	3	-0.561	1.569	1.731	-0.261	0.473
302	3	2	1	3	4	1	6	3	-0.696	-0.124	0.621	-0.182	-0.439
303	1	2	2	4	5	2	3	2	-0.675	0.511	0.32	-0.661	-1.139
304	3	2	4	2	4	1	1	2	0.496	1.005	-1.862	1.631	0.251
305	2	2	4	3	4	1	6	2	0.319	-0.204	0.295	-0.561	0.706
306	1	2	3	4	3	1	2	2	-1.176	-0.785	-1.952	-0.561	-0.979
307	2	2	3	5	3	1	6	2	-1.255	0.077	-0.051	0.631	-0.139
308	1	2	4	4	4	1	1	4	1.412	-0.241	1.201	0.011	1.338
309	3	2	2	2	3	2	6	3	-0.08	0.624	0.621	-0.561	0.073
310	3	2	1	5	4	1	6	3	-1.571	-1.333	-0.169	-0.284	-0.979
311	2	2	3	5	5	1	6	2	1.412	1.76	1.813	1.824	1.97
312	2	2	3	2	4	1	2	2	1.412	1.76	1.623	1.824	1.97
313	2	2	5	4	5	1	1	1	-0.08	0.631	-0.106	1.824	0.286
314	2	2	3	2	4	1	6	2	-0.08	-1.333	-0.969	0.32	-1.187
315	2	2	2	3	2	2	1	2	-1.172	-1.058	-1.15	-1.754	-0.347
316	2	2	4	5	4	1	5	1	1.146	-0.397	1.099	2.631	1.538
317	1	2	3	4	5	2	6	2	0.81	-1.511	-0.971	0.282	-0.447
318	1	2	1	2	4	2	3	3	-0.571	-0.624	-0.572	-0.32	-1.712
319	1	2	1	2	4	2	5	3	0.095	-0.297	-0.498	1.034	0.269
320	1	2	2	5	5	2	5	2	-1.08	0.547	-0.77	1.631	0.347
321	1	2	3	3	1	2	6	2	-0.734	0.28	-0.481	-0.682	-0.185
322	1	2	3	2	3	1	4	3	-0.561	1.569	1.731	-0.261	0.473
323	2	1	4	5	4	1	6	3	-0.696	-0.124	0.621	-0.182	-0.439
324	3	2	1	2	5	2	3	2	-0.675	0.511	0.32	-0.661	-1.139
325	3	2	2	7	4	1	1	2	0.496	1.005	-1.862	1.631	0.251

## Sheet: Sheet1
1	0.0402934		4	0.996643		1	0.0402934		3	0.000848624		1	0.992702		3	0.000421399		1	0.343973		2	0.0102501
7	0.428804		2	0.98966		1	0.381533		3	0.00138793		1	0.178988		2	0.00975337		1	0.672103		3	0.0199914
5	0.0367336		2	0.984255		1	0.453992		2	0.00490413		1	0.187399		2	0.0128487		1	0.64093		1	0.0201235
3	0.633546		1	0.98212		1	0.67504		2	0.00622134		1	0.946837		2	0.0128867		1	0.83137		2	0.0225304
3	0.878966		1	0.980639		1	0.800066		2	0.0117583		1	0.685283		5	0.0157844		1	0.203084		2	0.0248105
2	0.0343356		2	0.978505		1	0.887598		2	0.0134446		1	0.59479		5	0.0191849		1	0.184091		1	0.0288266
3	0.856119		3	0.977376		1	0.790108		3	0.0170751		1	0.154545		4	0.0205273		1	0.890252		1	0.0289762
7	0.796545		3	0.976972		1	0.824598		1	0.0218375		1	0.681506		3	0.0228732		1	0.729416		2	0.0296346
4	0.153705		5	0.971911		1	0.816398		2	0.0218643		1	0.78436		2	0.0233713		1	0.501587		1	0.0378081
6	0.404265		5	0.971358		1	0.943239		2	0.0229127		1	0.201652		2	0.0262039		1	0.771447		2	0.0403522
5	0.831384		5	0.970708		1	0.00916519		2	0.0233583		1	0.981331		2	0.0269857		1	0.364244		3	0.0421564
2	0.118394		2	0.969598		1	0.702309		2	0.0250716		1	0.888682		1	0.0331774		1	0.697285		3	0.0461122
1	0.510907		1	0.96499		1	0.59205		3	0.0313047		1	0.600873		4	0.0335672		1	0.325564		1	0.0501279
3	0.767137		6	0.964763		1	0.165404		2	0.0384402		1	0.645284		3	0.0410939		1	0.726922		3	0.0593222
1	0.0291224		5	0.963174		1	0.281096		2	0.0408211		1	0.79976		3	0.0434903		1	0.302124		2	0.0615539
7	0.0851457		5	0.958911		1	0.914399		4	0.0419866		1	0.922023		4	0.0493741		1	0.373785		2	0.0617678
5	0.43593		6	0.958399		1	0.131649		2	0.0439828		1	0.0624855		5	0.0593037		1	0.72233		1	0.0658546
1	0.192082		4	0.957515		1	0.471641		2	0.0442671		1	0.462997		1	0.0608837		1	0.094441		3	0.0687453
5	0.908354		1	0.956183		1	0.554988		2	0.0451691		1	0.440308		3	0.0628508		1	0.313636		2	0.0697328
5	0.609623		5	0.951471		1	0.350683		2	0.0452242		1	0.0276456		3	0.0640061		1	0.341528		2	0.0716533
4	0.950291		1	0.949542		1	0.418419		2	0.0462765		1	0.111218		3	0.0664533		1	0.216327		2	0.0723696
6	0.619372		1	0.94065		1	0.118108		2	0.046476		1	0.922592		2	0.0670997		1	0.381902		1	0.0734199
5	0.331386		5	0.937337		1	0.183211		2	0.0488304		1	0.593737		1	0.0731848		1	0.50309		2	0.0751726
5	0.323921		5	0.934486		1	0.922621		1	0.0518922		1	0.628395		2	0.073468		1	0.554586		1	0.0753344
7	0.48016		2	0.932742		1	0.453335		2	0.05292		1	0.868614		2	0.074091		1	0.758955		3	0.0775413
7	0.415378		6	0.93262		1	0.249164		1	0.055157		1	0.819901		1	0.0749571		1	0.187197		2	0.0789124
1	0.261977		7	0.93259		1	0.84327		2	0.0601967		1	0.558317		3	0.0863021		1	0.473771		2	0.0844279
7	0.33489		2	0.932511		1	0.494688		2	0.0629368		1	0.924646		4	0.0938401		1	0.0617198		2	0.0868628
7	0.453148		2	0.932108		1	0.242822		2	0.0734633		1	0.37223		4	0.0945965		1	0.265927		2	0.0896635
3	0.2029		5	0.926484		1	0.706307		3	0.0740676		1	0.604135		3	0.100144		1	0.614217		3	0.0928496
1	0.492017		5	0.920787		1	0.805539		2	0.078345		1	0.94284		4	0.105123		1	0.187334		1	0.095061
5	0.79329		7	0.916699		1	0.211825		2	0.083346		1	0.345228		3	0.106081		1	0.512415		1	0.0956856
7	0.0782023		2	0.904631		1	0.871652		2	0.0837527		1	0.914552		1	0.108023		1	0.551884		1	0.101261
2	0.910717		4	0.902613		1	0.746428		2	0.0847953		1	0.987097		3	0.109976		1	0.524397		3	0.106751
7	0.164888		3	0.89528		2	0.413766		2	0.0887417		1	0.0700217		1	0.110467		1	0.537875		2	0.112839
5	0.14333		5	0.89188		2	0.181345		2	0.0890178		1	0.448044		2	0.111923		1	0.900925		3	0.114355
5	0.64752		2	0.891791		2	0.805529		2	0.0896153		1	0.630292		1	0.112362		1	0.673583		2	0.116634
7	0.0686238		3	0.890973		2	0.82461		2	0.09202		1	0.155297		5	0.115926		1	0.250153		1	0.119229
5	0.497127		3	0.889638		2	0.255758		1	0.0940785		1	0.71622		4	0.118709		1	0.754297		2	0.123016
3	0.23028		4	0.88696		2	0.209819		1	0.0962483		1	0.484411		3	0.121245		1	0.049974		1	0.125447
7	0.980961		5	0.880025		2	0.816211		2	0.0992553		1	0.955562		1	0.122022		1	0.915779		1	0.127427
5	0.67181		7	0.876096		2	0.949019		2	0.0995446		1	0.103328		3	0.125111		1	0.68881		1	0.129533
6	0.520195		2	0.873852		2	0.535571		1	0.10067		1	0.824525		3	0.126116		1	0.227208		2	0.134961
1	0.460202		4	0.871875		2	0.345082		2	0.101637		2	0.176045		3	0.12677		1	0.086177		3	0.138416
3	0.101229		6	0.871534		2	0.805305		3	0.105634		2	0.639988		1	0.131174		1	0.661695		1	0.13887
2	0.629946		6	0.869812		2	0.0764135		2	0.10768		2	0.226453		1	0.134655		1	0.0578162		2	0.139821
5	0.0194152		5	0.866002		2	0.647475		2	0.113259		2	0.121991		3	0.136014		1	0.170904		1	0.145922
3	0.768014		1	0.861837		2	0.320299		2	0.116102		2	0.802121		5	0.136572		1	0.968112		2	0.148446
2	0.439887		3	0.859049		2	0.726443		3	0.124064		2	0.176321		1	0.137038		1	0.880249		2	0.152847
5	0.213129		3	0.858748		2	0.270445		1	0.133801		2	0.154781		4	0.138934		1	0.212597		1	0.153372
5	0.505542		7	0.858114		2	0.221348		2	0.134292		2	0.12621		2	0.139297		1	0.635216		2	0.158742
2	0.903303		2	0.856296		2	0.588351		2	0.13674		2	0.080069		1	0.141467		1	0.806144		2	0.163466
5	0.49267		3	0.854018		2	0.108028		1	0.139734		2	0.635579		1	0.143172		1	0.196676		1	0.165139
6	0.401221		4	0.852637		2	0.276371		2	0.141109		2	0.0845897		4	0.145552		1	0.216063		2	0.169313
2	0.671646		7	0.846763		2	0.990871		3	0.142618		2	0.251136		3	0.14736		1	0.693351		2	0.171147
5	0.419949		2	0.844774		2	0.976485		2	0.142716		2	0.476673		3	0.150939		1	0.849608		3	0.17142
7	0.00952621		3	0.843291		2	0.996094		2	0.142857		2	0.620242		3	0.156112		1	0.421149		2	0.175705
3	0.148674		4	0.843278		2	0.813282		3	0.143981		2	0.22011		3	0.173736		1	0.0159718		1	0.178746
7	0.0260893		2	0.841438		2	0.653962		2	0.152508		2	0.500013		5	0.17934		1	0.47229		2	0.179983
7	0.352627		4	0.837085		2	0.113564		2	0.167307		2	0.158935		3	0.180562		1	0.0243639		2	0.184872
5	0.63389		5	0.83546		2	0.755873		2	0.171347		2	0.899675		4	0.181941		1	0.413411		1	0.186868
3	0.59892		6	0.832532		2	0.0120592		2	0.181288		2	0.545082		3	0.183631		1	0.678453		2	0.187078
4	0.646279		7	0.830326		2	0.314645		2	0.183119		2	0.974077		2	0.185102		1	0.102356		2	0.189009
2	0.595469		2	0.829358		2	0.997424		2	0.188591		2	0.393579		2	0.195937		1	0.481758		2	0.190768
2	0.665869		5	0.826471		2	0.550154		4	0.19216		2	0.309133		1	0.197564		1	0.711096		3	0.191486
5	0.401279		5	0.825399		2	0.719559		1	0.197045		2	0.167865		2	0.198819		1	0.532491		1	0.192355
1	0.299264		7	0.824065		2	0.156058		2	0.206115		2	0.176787		2	0.201375		1	0.27753		2	0.198453
3	0.0888601		2	0.823697		2	0.296506		2	0.208723		2	0.996486		2	0.204138		1	0.580058		1	0.199635
2	0.204674		5	0.823687		2	0.906528		1	0.208832		2	0.342824		3	0.205479		1	0.81236		3	0.199967
1	0.235265		2	0.816344		2	0.746393		3	0.216563		2	0.715532		3	0.209008		1	0.728401		1	0.202042
7	0.50029		7	0.814613		2	0.0559277		2	0.217494		2	0.75938		5	0.209097		1	0.0166617		2	0.208592
5	0.782678		1	0.813748		2	0.541626		2	0.221119		2	0.225581		3	0.220305		1	0.26773		3	0.210507
7	0.890504		2	0.809928		2	0.964695		2	0.222756		2	0.158244		2	0.220903		1	0.083128		1	0.220804
5	0.212889		5	0.806539		2	0.0212029		2	0.230919		2	0.663498		5	0.222076		1	0.141129		3	0.220826
5	0.52065		2	0.802577		2	0.956226		2	0.233522		2	0.973151		5	0.22685		1	0.0484785		3	0.221801
5	0.353767		7	0.794762		2	0.242255		2	0.234965		2	0.473565		3	0.240976		1	0.767018		3	0.227419
5	0.546337		5	0.793763		2	0.369909		2	0.2362		2	0.8626		1	0.247559		1	0.442738		2	0.231017
4	0.553977		7	0.793038		2	0.0661121		2	0.239019		2	0.896088		3	0.253305		1	0.168752		2	0.234622
5	0.397899		5	0.782091		2	0.81819		3	0.240433		2	0.796177		3	0.25507		1	0.575036		3	0.237322
2	0.818474		7	0.77978		2	0.487187		2	0.241143		2	0.0541005		3	0.262768		1	0.393962		1	0.24268
5	0.598409		6	0.779225		2	0.149901		3	0.244208		2	0.380218		5	0.267522		1	0.727805		1	0.24401
3	0.88747		2	0.777664		2	0.580435		2	0.245207		2	0.0914448		2	0.267757		1	0.345258		1	0.245137
2	0.960095		4	0.767709		2	0.792969		2	0.246736		2	0.595605		2	0.268132		1	0.50046		2	0.246643
2	0.201406		4	0.766418		2	0.415189		2	0.247014		2	0.0230081		3	0.27663		1	0.894752		1	0.24777
7	0.558085		2	0.76498		2	0.289707		2	0.251658		2	0.822642		3	0.280064		1	0.103893		3	0.251177
1	0.787769		5	0.764635		2	0.75975		2	0.263059		2	0.462864		3	0.282181		1	0.501313		1	0.252977
1	0.834005		5	0.761593		2	0.511274		2	0.265406		2	0.959098		4	0.286253		1	0.0452432		1	0.253464
5	0.445623		2	0.756359		2	0.151888		2	0.266829		2	0.0259394		2	0.288143		1	0.957597		2	0.258739
3	0.891898		6	0.756008		2	0.190791		1	0.267366		2	0.174225		2	0.289298		1	0.386697		2	0.260925
5	0.726205		5	0.754894		2	0.266933		2	0.268599		2	0.269701		3	0.291528		1	0.158378		3	0.261105
2	0.289611		4	0.751223		2	0.195556		2	0.272602		2	0.592846		3	0.291549		1	0.698673		2	0.261124
5	0.0765038		2	0.745753		2	0.990868		2	0.2734		2	0.9676		3	0.29364		1	0.359981		3	0.261925
5	0.533928		5	0.745422		2	0.854988		2	0.276486		2	0.487641		2	0.296131		1	0.941041		2	0.263073
6	0.213637		3	0.740365		2	0.391171		2	0.277702		2	0.556162		3	0.298526		1	0.517963		1	0.267106
2	0.915467		4	0.733067		2	0.281852		2	0.28123		2	0.848929		2	0.299131		1	0.903102		2	0.27022
7	0.489977		2	0.732888		2	0.355514		2	0.281544		2	0.680712		1	0.299443		1	0.772406		1	0.273043
5	0.161812		6	0.73062		2	0.833903		2	0.284516		2	0.0162206		3	0.302647		1	0.217995		2	0.278658
3	0.961563		5	0.728072		2	0.441006		2	0.284944		2	0.213799		3	0.304757		1	0.210361		2	0.279758
3	0.793526		4	0.727705		2	0.123163		2	0.28902		2	0.0669471		3	0.305192		1	0.658514		2	0.281449
2	0.0504576		5	0.713481		2	0.271419		2	0.29074		2	0.0737776		2	0.309042		1	0.633651		1	0.282869
6	0.907958		2	0.711993		2	0.61449		2	0.291222		2	0.175159		3	0.310648		1	0.184804		1	0.283295
1	0.0274483		5	0.701195		2	0.544497		2	0.293456		2	0.548645		5	0.310835		1	0.0581632		2	0.283625
6	0.109392		2	0.700467		2	0.0528012		2	0.293561		2	0.384228		4	0.316714		2	0.680876		1	0.285417
2	0.912075		5	0.696405		2	0.298692		1	0.297274		2	0.180669		3	0.317318		2	0.857376		2	0.285537
5	0.0574769		5	0.692997		2	0.776286		1	0.307967		2	0.398479		2	0.318212		2	0.762523		1	0.285641
7	0.704854		1	0.692384		2	0.650105		2	0.30924		2	0.46323		2	0.322605		2	0.510695		3	0.291006
2	0.626463		7	0.690632		2	0.796385		2	0.315811		2	0.396981		5	0.322889		2	0.634652		2	0.294507
2	0.552206		5	0.686948		2	0.875605		2	0.315813		2	0.0760752		4	0.324717		2	0.410187		3	0.294602
2	0.712758		1	0.68351		2	0.366642		2	0.319288		2	0.688183		2	0.329152		2	0.819559		1	0.295214
1	0.0647087		7	0.683207		2	0.265529		2	0.323169		2	0.93794		2	0.329243		2	0.328561		2	0.295234
2	0.944061		7	0.682979		2	0.409599		2	0.324134		2	0.350581		2	0.330382		2	0.228458		2	0.295572
3	0.654235		6	0.682924		2	0.102395		2	0.335637		2	0.0627341		2	0.332829		2	0.824853		2	0.296119
6	0.229565		1	0.682643		2	0.888592		2	0.342868		2	0.734885		4	0.33498		2	0.677537		3	0.299981
2	0.285144		5	0.680049		2	0.213995		2	0.349191		2	0.947889		3	0.337841		2	0.302717		2	0.300775
5	0.758468		2	0.675384		2	0.27884		4	0.34996		2	0.872353		2	0.339699		2	0.422418		3	0.300809
7	0.191559		2	0.673997		2	0.744971		2	0.352995		2	0.441725		3	0.340511		2	0.817348		3	0.308271
1	0.708482		7	0.663492		2	0.145439		2	0.358697		2	0.795175		3	0.34222		2	0.22598		3	0.311762
6	0.888664		2	0.659929		2	0.165164		2	0.363399		2	0.686815		3	0.343799		2	0.963434		1	0.311811
5	0.884932		3	0.659139		2	0.175741		2	0.367228		2	0.11046		1	0.346446		2	0.428041		2	0.314073
5	0.717526		2	0.655234		2	0.751649		2	0.36935		2	0.531991		3	0.348466		2	0.682975		2	0.314611
5	0.00327043		2	0.651522		2	0.775957		2	0.370666		2	0.0203859		2	0.360736		2	0.264499		1	0.316029
2	0.810455		2	0.650896		2	0.290155		2	0.371713		2	0.449473		3	0.361352		2	0.0826031		3	0.319676
1	0.0748403		5	0.648831		2	0.976841		2	0.372356		3	0.255372		3	0.362964		2	0.0493406		2	0.320375
7	0.104516		3	0.647038		2	0.879374		2	0.372903		3	0.486608		3	0.363234		2	0.593636		3	0.325211
7	0.803773		6	0.642133		2	0.989719		1	0.374476		3	0.780288		3	0.364162		2	0.627922		2	0.327089
5	0.51708		5	0.638839		2	0.782149		2	0.376621		3	0.996631		5	0.365434		2	0.278045		1	0.329321
2	0.761741		3	0.637569		2	0.233456		2	0.380869		3	0.559339		4	0.369041		2	0.97777		2	0.329636
1	0.681008		5	0.63711		2	0.481729		2	0.381327		3	0.341583		3	0.375238		2	0.714556		2	0.333023
7	0.095934		6	0.636994		2	0.597126		2	0.387965		3	0.0703337		2	0.376461		2	0.991305		2	0.337671
3	0.729872		2	0.629806		2	0.286373		2	0.391461		3	0.433401		1	0.378185		2	0.209264		1	0.345547
7	0.179353		5	0.627095		2	0.862535		2	0.391497		3	0.601946		2	0.380108		2	0.720118		2	0.347211
2	0.742996		5	0.626505		2	0.135191		2	0.398583		3	0.700808		4	0.384315		2	0.839617		1	0.353151
2	0.299644		7	0.622969		2	0.586425		2	0.398726		3	0.802028		3	0.384358		2	0.301344		1	0.356346
5	0.169497		2	0.620561		2	0.963598		2	0.402982		3	0.0562277		3	0.387779		2	0.333913		2	0.35841
1	0.179026		4	0.619022		2	0.50219		2	0.40358		3	0.139326		3	0.392713		2	0.921886		1	0.364999
6	0.935453		4	0.617449		2	0.0770807		2	0.404281		3	0.77991		5	0.393239		2	0.851982		1	0.367297
5	0.361169		7	0.605906		2	0.798063		3	0.40555		3	0.0155666		4	0.393306		2	0.0468546		2	0.369595
4	0.907741		5	0.604635		2	0.556752		2	0.407055		3	0.0644069		2	0.400796		2	0.615854		1	0.373412
6	0.0152914		3	0.604204		2	0.496992		2	0.407706		3	0.970659		2	0.405108		2	0.151917		2	0.374735
1	0.738925		5	0.600281		2	0.540359		2	0.410395		3	0.0915556		3	0.414899		2	0.680169		2	0.377737
2	0.139275		5	0.598026		2	0.171316		2	0.410868		3	0.970707		1	0.420271		2	0.807519		2	0.377809
1	0.921305		3	0.597646		2	0.19561		3	0.425231		3	0.493479		2	0.424513		2	0.28312		2	0.386437
2	0.20063		7	0.596567		2	0.396238		2	0.428137		3	0.675222		3	0.426687		2	0.977361		3	0.391765
3	0.427605		4	0.589532		2	0.741926		2	0.429262		3	0.905142		3	0.427667		2	0.019261		3	0.393509
7	0.0942902		7	0.589351		2	0.846312		2	0.430873		3	0.44901		4	0.436723		2	0.336109		3	0.398959
6	0.195056		7	0.582175		2	0.808206		4	0.432123		3	0.937228		1	0.438505		2	0.351574		1	0.40079
6	0.0819462		3	0.580642		2	0.546143		2	0.434264		3	0.228685		3	0.441349		2	0.753706		2	0.406357
5	0.667678		6	0.577932		2	0.524572		2	0.434732		3	0.861126		1	0.443637		2	0.950547		2	0.406916
5	0.639527		7	0.566952		2	0.321565		3	0.436198		3	0.333066		2	0.453397		2	0.837942		2	0.40924
4	0.207835		1	0.56682		2	0.581425		3	0.443161		3	0.986097		4	0.458493		2	0.912768		1	0.411902
1	0.446198		2	0.560109		2	0.314802		2	0.443498		3	0.980841		4	0.462178		2	0.837463		2	0.414741
2	0.181049		6	0.55474		2	0.0230535		2	0.444372		3	0.147576		2	0.464331		2	0.325655		3	0.421136
4	0.38096		6	0.554644		2	0.349119		2	0.44538		3	0.327624		1	0.471299		2	0.445909		3	0.42239
5	0.996808		5	0.542909		2	0.80908		1	0.446529		3	0.71821		3	0.473883		2	0.0251236		1	0.424884
4	0.977354		1	0.540351		2	0.488821		2	0.446596		3	0.939628		3	0.475451		2	0.51811		3	0.430772
4	0.193329		5	0.537993		2	0.900162		2	0.457589		3	0.409578		2	0.482587		2	0.0566527		2	0.431256
1	0.599157		3	0.533799		2	0.293625		2	0.464797		3	0.627741		4	0.484963		2	0.497456		1	0.439004
7	0.565976		3	0.530252		2	0.596785		2	0.465418		3	0.0120293		4	0.487506		2	0.382476		1	0.448357
7	0.327517		7	0.529583		2	0.0285797		1	0.468228		3	0.617401		5	0.490217		2	0.0023601		1	0.45187
5	0.334953		5	0.52886		2	0.291999		1	0.468689		3	0.743743		2	0.491659		2	0.843886		3	0.454508
5	0.363379		7	0.527202		2	0.434483		2	0.474377		3	0.50377		4	0.495022		2	0.718939		2	0.45977
7	0.863161		5	0.523809		2	0.322796		2	0.476732		3	0.600695		4	0.501315		2	0.301857		1	0.460571
3	0.423066		1	0.514928		2	0.638285		3	0.477232		3	0.865203		4	0.504857		2	0.214977		3	0.460914
5	0.360877		4	0.509957		2	0.259653		2	0.478789		3	0.802502		3	0.512171		2	0.900986		3	0.465178
5	0.142332		2	0.505216		2	0.795703		2	0.482141		3	0.304843		2	0.514571		2	0.124851		2	0.466954
3	0.0135622		5	0.495012		2	0.899651		2	0.482788		3	0.757759		3	0.519821		2	0.688686		2	0.484211
1	0.592871		1	0.493105		2	0.755551		2	0.482973		3	0.545201		3	0.522257		2	0.238324		3	0.489624
2	0.432429		7	0.492664		2	0.409396		2	0.494358		3	0.779817		3	0.525056		2	0.98795		1	0.490095
5	0.685571		3	0.488187		2	0.20696		2	0.500226		3	0.831465		3	0.525084		2	0.912752		2	0.498576
7	0.162437		2	0.48681		2	0.497552		1	0.512304		3	0.260466		3	0.526614		2	0.152502		3	0.500271
2	0.53257		5	0.483116		2	0.249513		2	0.517706		3	0.19262		3	0.537014		2	0.942791		1	0.504347
7	0.71843		3	0.481696		2	0.683539		2	0.521328		3	0.948713		3	0.53796		2	0.0303009		2	0.507659
3	0.651486		2	0.476226		2	0.604941		2	0.528629		3	0.475103		3	0.540448		2	0.231527		1	0.511103
1	0.137235		1	0.473662		2	0.96392		2	0.530724		3	0.0785522		2	0.545297		2	0.555145		3	0.5185
5	0.554511		5	0.46859		2	0.531036		3	0.534408		3	0.789641		2	0.546149		2	0.977632		2	0.518929
3	0.850689		6	0.46852		2	0.149203		2	0.557965		3	0.404924		3	0.548345		2	0.989271		2	0.519359
5	0.515117		1	0.464479		2	0.524267		2	0.566155		3	0.61251		1	0.55522		2	0.828688		2	0.52141
2	0.769082		3	0.460752		2	0.608442		3	0.569799		3	0.728939		5	0.556777		2	0.835527		2	0.521663
3	0.806564		2	0.45764		2	0.599184		3	0.575122		3	0.0738304		4	0.55966		2	0.400323		1	0.528163
2	0.012044		5	0.456971		2	0.607978		2	0.575182		3	0.612148		3	0.561702		2	0.41645		3	0.541592
3	0.738896		5	0.453537		2	0.856204		2	0.580494		3	0.964054		4	0.566617		2	0.473215		2	0.542595
4	0.902802		5	0.444982		2	0.559574		2	0.583012		3	0.153943		2	0.569553		2	0.897551		3	0.544859
2	0.151466		2	0.441358		2	0.49836		2	0.583172		3	0.370913		2	0.571864		2	0.668945		3	0.547513
3	0.711597		4	0.440599		2	0.583667		2	0.583748		3	0.672956		4	0.577335		2	0.319464		3	0.549937
7	0.785514		4	0.433979		2	0.300315		2	0.588835		3	0.976294		4	0.584966		2	0.431559		2	0.551956
7	0.096655		7	0.42632		2	0.148527		2	0.591851		3	0.476839		3	0.591456		2	0.915809		2	0.556903
5	0.683426		5	0.423537		2	0.0543809		2	0.59219		3	0.486558		1	0.592263		2	0.869157		3	0.562852
7	0.0859995		5	0.41479		2	0.150114		4	0.595769		3	0.282545		4	0.593579		2	0.1448		1	0.569253
1	0.613376		5	0.414692		2	0.158246		2	0.598722		3	0.320768		4	0.598093		2	0.369327		2	0.569339
1	0.823601		7	0.41436		2	0.592239		2	0.601269		3	0.549913		4	0.599497		2	0.11072		2	0.571379
4	0.990692		1	0.412246		2	0.22805		2	0.601461		3	0.12399		1	0.600885		2	0.875707		2	0.572088
7	0.675144		5	0.407757		2	0.958764		2	0.601658		3	0.444923		3	0.602061		2	0.967257		1	0.576105
2	0.372724		6	0.406257		2	0.477223		2	0.608929		3	0.584725		4	0.606532		2	0.155682		2	0.57627
1	0.0297575		5	0.405653		2	0.406006		2	0.610243		3	0.865062		3	0.608662		2	0.855707		1	0.577772
6	0.932813		2	0.402184		2	0.378071		2	0.615566		3	0.0393434		2	0.613242		2	0.430653		2	0.582645
4	0.72121		1	0.39314		2	0.250078		2	0.620577		3	0.0151216		3	0.613634		2	0.221912		3	0.585421
4	0.152101		7	0.389651		2	0.896364		2	0.622368		3	0.792733		3	0.617692		2	0.998027		2	0.588676
4	0.365839		1	0.384583		2	0.141475		2	0.625676		3	0.889921		2	0.619928		2	0.31549		1	0.599758
3	0.346524		5	0.376273		2	0.468756		2	0.628084		3	0.849824		2	0.620916		2	0.670907		1	0.606367
2	0.646447		6	0.376148		2	0.0038609		2	0.631506		3	0.264946		2	0.624457		2	0.822617		3	0.611888
3	0.541842		4	0.375794		2	0.533093		2	0.631932		3	0.0631791		2	0.625386		2	0.303034		1	0.614569
1	0.700823		7	0.373115		2	0.147745		2	0.633234		3	0.674776		3	0.626065		2	0.115335		3	0.616211
3	0.327632		7	0.367808		2	0.998761		2	0.643296		3	0.323301		3	0.628127		2	0.70283		2	0.619355
5	0.204225		3	0.365825		2	0.261277		2	0.644208		3	0.312725		3	0.63539		2	0.549295		3	0.622767
4	0.770479		2	0.365728		2	0.678331		2	0.644653		3	0.140554		2	0.635552		2	0.760395		2	0.623111
6	0.324106		5	0.363173		2	0.193371		2	0.64567		3	0.675699		3	0.635962		2	0.144043		2	0.623598
4	0.811504		1	0.35875		2	0.638717		2	0.646054		3	0.757601		3	0.642426		2	0.557122		1	0.628167
1	0.374318		3	0.356785		2	0.367819		1	0.655761		3	0.573284		1	0.644963		2	0.839554		2	0.636275
2	0.0888585		3	0.352474		2	0.39556		2	0.65824		3	0.29478		3	0.647614		2	0.940179		1	0.636983
3	0.109878		6	0.347313		2	0.505207		2	0.658289		3	0.696593		2	0.652797		2	0.405872		2	0.637432
3	0.68528		3	0.342976		2	0.764684		2	0.676265		3	0.00806774		1	0.659594		2	0.721345		2	0.642622
6	0.322029		7	0.342068		2	0.99951		3	0.677813		3	0.0482192		2	0.661795		2	0.939731		2	0.651338
1	0.538418		3	0.334125		2	0.263416		2	0.679685		3	0.962787		1	0.665273		2	0.187527		2	0.653447
6	0.344616		3	0.326314		2	0.484601		2	0.682238		3	0.959232		3	0.668314		2	0.909381		3	0.657809
1	0.0960271		1	0.32577		2	0.154767		2	0.685246		3	0.409728		3	0.670118		2	0.208826		2	0.659659
1	0.728348		3	0.318472		2	0.319522		3	0.68526		3	0.557787		2	0.670256		2	0.760871		2	0.661094
6	0.766535		4	0.318281		2	0.172073		1	0.687014		3	0.142112		3	0.67874		2	0.966425		1	0.662782
2	0.101425		2	0.315943		2	0.260694		2	0.691264		3	0.0921198		4	0.679166		2	0.668205		2	0.66874
7	0.47795		3	0.310383		2	0.693233		4	0.695353		3	0.483088		3	0.681165		2	0.570745		2	0.669652
5	0.378678		7	0.307525		2	0.163388		3	0.695467		3	0.851215		5	0.685464		2	0.0982526		2	0.675207
6	0.588883		1	0.305695		2	0.960271		2	0.699602		3	0.893778		2	0.686183		2	0.565522		2	0.677617
7	0.489571		5	0.301284		2	0.191818		1	0.705177		3	0.479275		3	0.687203		2	0.97392		2	0.682195
5	0.91927		1	0.295839		2	0.0490813		2	0.706752		3	0.293887		3	0.687262		2	0.73607		1	0.683028
2	0.257467		3	0.295479		2	0.756748		1	0.707877		3	0.482432		4	0.695503		2	0.44714		2	0.68334
3	0.956777		3	0.293675		2	0.347142		2	0.707935		3	0.688283		2	0.69638		2	0.267326		1	0.686428
7	0.216584		2	0.293627		2	0.527415		4	0.710527		3	0.361229		3	0.696757		2	0.5965		2	0.697479
2	0.439043		2	0.290629		2	0.334125		2	0.711087		3	0.77146		3	0.696891		2	0.450011		1	0.699177
3	0.150662		6	0.288073		2	0.134949		2	0.712324		3	0.72387		2	0.697767		2	0.786128		2	0.701773
2	0.874838		7	0.276741		2	0.713959		2	0.716091		3	0.248934		4	0.69959		2	0.457509		1	0.706532
5	0.666861		4	0.273153		2	0.780766		2	0.719374		3	0.828608		3	0.702298		2	0.393384		1	0.708483
4	0.601273		1	0.268535		2	0.203309		2	0.720319		3	0.553004		2	0.703005		2	0.0744533		1	0.709857
2	0.944553		4	0.265631		2	0.249858		1	0.722555		3	0.796996		3	0.708218		2	0.853413		1	0.711493
5	0.878571		2	0.261204		2	0.300318		2	0.726052		3	0.50116		3	0.70977		2	0.494637		3	0.713111
4	0.22797		5	0.260468		2	0.455868		3	0.728217		3	0.842303		2	0.725593		2	0.725128		2	0.719004
2	0.458173		7	0.259138		2	0.812799		2	0.73085		3	0.927747		3	0.731354		2	0.0803379		1	0.720325
5	0.829834		2	0.257224		2	0.282129		2	0.734137		3	0.686783		3	0.739235		2	0.765123		2	0.720773
3	0.374454		1	0.255415		2	0.652884		1	0.741827		3	0.586144		1	0.741145		2	0.0563129		3	0.72104
3	0.391372		3	0.251379		2	0.877912		2	0.749307		3	0.999129		1	0.742268		2	0.652305		1	0.728455
7	0.805809		7	0.250974		2	0.677912		1	0.749615		3	0.840112		2	0.751338		2	0.548343		2	0.733658
4	0.818494		4	0.25092		2	0.407004		2	0.762693		3	0.369597		3	0.758843		2	0.207413		3	0.7352
1	0.586864		5	0.249358		2	0.298304		1	0.763116		3	0.204469		4	0.760222		2	0.82484		2	0.737305
7	0.137362		1	0.246398		2	0.434901		2	0.76524		3	0.333876		2	0.760858		2	0.12962		1	0.740337
3	0.313974		7	0.243422		2	0.213719		2	0.76658		3	0.481881		3	0.767588		2	0.171284		2	0.741729
5	0.79796		5	0.241408		2	0.319413		2	0.7667		3	0.319483		4	0.773668		2	0.70314		2	0.744594
3	0.282687		2	0.235867		2	0.350264		1	0.768993		3	0.870077		1	0.773896		2	0.182909		3	0.747971
5	0.194413		1	0.223756		2	0.847299		2	0.770596		3	0.65798		3	0.77971		2	0.55836		3	0.755955
7	0.942182		5	0.221207		2	0.588026		2	0.774519		3	0.839284		4	0.785232		2	0.686311		1	0.758535
2	0.186039		4	0.21807		2	0.474732		1	0.775058		3	0.430986		3	0.78577		2	0.0199317		3	0.758631
5	0.704433		2	0.215147		2	0.92097		2	0.775474		3	0.132594		3	0.785915		2	0.0655972		1	0.761395
6	0.0276462		6	0.210111		2	0.791962		2	0.780623		4	0.500542		3	0.788649		3	0.986046		2	0.761453
7	0.67704		2	0.205849		2	0.293865		2	0.786158		4	0.382582		4	0.789507		3	0.288445		3	0.763182
4	0.821012		3	0.203129		2	0.407579		2	0.793406		4	0.910327		1	0.791287		3	0.212305		2	0.768315
5	0.00197924		7	0.202234		2	0.0404594		2	0.795898		4	0.754197		1	0.795664		3	0.204629		2	0.768797
3	0.443199		2	0.199442		2	0.397491		2	0.803299		4	0.774542		4	0.795698		3	0.651892		2	0.772209
5	0.896414		7	0.198671		2	0.507104		2	0.805278		4	0.90576		3	0.808635		3	0.203519		2	0.775165
6	0.000831819		3	0.19511		2	0.933907		1	0.808523		4	0.220641		2	0.811818		3	0.429276		2	0.77845
2	0.365318		3	0.192858		2	0.72432		2	0.809864		4	0.0102231		1	0.814108		3	0.188773		3	0.780007
1	0.791946		5	0.189766		2	0.305801		2	0.809978		4	0.867477		3	0.817608		3	0.921026		1	0.784106
4	0.739941		4	0.188593		2	0.138785		2	0.812996		4	0.040982		3	0.819598		3	0.964919		2	0.786734
5	0.0650663		1	0.187848		2	0.63953		2	0.813195		4	0.28337		5	0.831577		3	0.454045		2	0.791517
1	0.998297		4	0.187675		2	0.323878		2	0.814731		4	0.828242		4	0.833383		3	0.117536		1	0.79166
7	0.216235		2	0.179753		2	0.154017		2	0.814834		4	0.00350551		2	0.83366		3	0.253102		3	0.793784
3	0.169119		4	0.178711		2	0.469485		2	0.824702		4	0.273281		1	0.835951		3	0.126182		3	0.795106
6	0.775192		7	0.17642		2	0.0832833		2	0.825378		4	0.381303		5	0.843461		3	0.163082		1	0.798998
4	0.828467		5	0.170363		2	0.1839		1	0.827021		4	0.0133602		3	0.844489		3	0.323536		1	0.799663
7	0.547803		5	0.169749		2	0.140983		2	0.827474		4	0.225493		3	0.846321		3	0.405086		3	0.808625
5	0.291927		4	0.167346		2	0.3168		2	0.827589		4	0.421373		2	0.849091		3	0.423447		2	0.814981
7	0.180719		2	0.160464		2	0.781867		2	0.832623		4	0.104414		1	0.850379		3	0.397363		3	0.815343
7	0.407861		5	0.160044		2	0.114121		3	0.832806		4	0.458734		4	0.850472		3	0.0281454		3	0.818073
4	0.91298		7	0.15983		2	0.632601		2	0.833417		4	0.126227		3	0.850518		3	0.00436974		2	0.822815
3	0.759154		5	0.156841		2	0.437379		2	0.833865		4	0.927267		2	0.856693		3	0.542288		1	0.82295
1	0.0917656		2	0.155993		2	0.680425		2	0.837509		4	0.78389		5	0.857409		3	0.932487		2	0.8235
2	0.956502		3	0.154763		2	0.677487		2	0.838103		4	0.599967		5	0.858644		3	0.452847		2	0.835456
2	0.0771186		7	0.140928		2	0.11932		2	0.839098		4	0.221676		3	0.861079		3	0.138417		1	0.838202
4	0.0626784		2	0.138698		2	0.459726		2	0.840271		4	0.354729		2	0.864392		3	0.65355		1	0.842657
5	0.828399		2	0.137756		2	0.945848		2	0.841991		4	0.0422848		2	0.870962		3	0.250547		2	0.842687
2	0.456269		2	0.130529		2	0.353788		2	0.842851		4	0.096412		4	0.871079		3	0.44491		2	0.847779
2	0.733375		2	0.130276		2	0.144428		2	0.853234		4	0.472503		1	0.87566		3	0.495463		1	0.848521
4	0.452107		5	0.123779		2	0.919602		2	0.853785		4	0.659437		3	0.876454		3	0.454656		3	0.852888
3	0.882436		6	0.120526		2	0.523303		2	0.856806		4	0.193976		5	0.878404		3	0.328411		3	0.861339
1	0.629449		7	0.12024		2	0.97512		3	0.86069		4	0.0635944		2	0.882599		3	0.76352		3	0.863262
5	0.0698162		5	0.118313		2	0.822006		2	0.871686		4	0.599447		2	0.889343		3	0.779574		2	0.863712
6	0.208979		3	0.117669		2	0.497791		1	0.871714		4	0.388404		3	0.894094		3	0.775988		2	0.864124
7	0.347411		3	0.116675		2	0.288746		2	0.872436		4	0.370383		3	0.898995		3	0.851174		1	0.865905
5	0.743343		4	0.116372		2	0.50826		1	0.875793		4	0.670728		5	0.901326		3	0.654544		3	0.869777
1	0.980201		7	0.112839		2	0.561284		2	0.8827		4	0.0667334		4	0.903149		3	0.0385521		2	0.876181
2	0.72844		6	0.110786		2	0.186577		4	0.886342		4	0.550119		2	0.905932		3	0.233203		1	0.876201
5	0.44003		5	0.110469		2	0.947567		2	0.8884		4	0.800992		3	0.906985		3	0.160185		1	0.881768
5	0.119442		2	0.107409		2	0.86578		2	0.888841		4	0.878386		5	0.918195		3	0.503478		2	0.884931
2	0.942372		3	0.103681		2	0.184432		2	0.890508		4	0.211449		2	0.918232		3	0.619021		2	0.886334
5	0.301655		3	0.10227		2	0.150589		2	0.902292		4	0.258455		3	0.919925		3	0.712542		1	0.886995
4	0.114862		3	0.101061		3	0.633275		2	0.906737		4	0.312878		3	0.921395		3	0.590467		1	0.889378
2	0.432459		1	0.0997997		3	0.759872		2	0.91376		4	0.108465		3	0.923383		3	0.517843		2	0.891424
4	0.471988		4	0.0983938		3	0.844126		2	0.916981		4	0.767928		3	0.925314		3	0.107825		2	0.894565
2	0.641883		5	0.0974027		3	0.109894		1	0.920191		4	0.554608		3	0.931621		3	0.708014		3	0.895829
3	0.470127		5	0.0912082		3	0.490625		2	0.922596		4	0.44478		1	0.931819		3	0.250396		2	0.896811
5	0.866631		1	0.0881987		3	0.978691		2	0.929463		4	0.363472		3	0.933289		3	0.363793		2	0.898711
5	0.254388		1	0.0868165		3	0.133971		2	0.930439		4	0.767825		2	0.933883		3	0.438219		2	0.901087
7	0.0584218		1	0.0863452		3	0.1099		2	0.93333		4	0.1778		2	0.934535		3	0.287526		2	0.902925
5	0.0864594		1	0.0826206		3	0.281216		2	0.936156		4	0.547057		3	0.934767		3	0.163231		3	0.905207
2	0.631953		5	0.0736792		3	0.060836		2	0.938129		5	0.24074		4	0.935993		3	0.786641		1	0.908622
3	0.218362		1	0.0733134		3	0.181728		2	0.944868		5	0.369372		1	0.93778		3	0.0182691		3	0.924438
4	0.161021		2	0.0716286		3	0.134559		2	0.947338		5	0.507272		2	0.939283		3	0.113373		1	0.930095
2	0.449963		2	0.0709561		3	0.606529		2	0.950103		5	0.472036		4	0.944733		3	0.925068		3	0.930242
3	0.95056		2	0.0680278		3	0.953946		2	0.953645		5	0.735209		4	0.945218		3	0.0662215		2	0.931194
4	0.460136		5	0.0678382		3	0.251469		2	0.957401		5	0.896692		3	0.945404		3	0.291011		1	0.93239
5	0.535225		1	0.0651937		3	0.212404		2	0.958891		5	0.813277		3	0.951787		3	0.657622		2	0.942624
4	0.612896		3	0.0648287		3	0.816618		2	0.963919		5	0.657424		4	0.955397		3	0.208546		1	0.943922
2	0.407891		7	0.0603303		3	0.682998		2	0.967625		5	0.840984		2	0.958293		3	0.0666378		3	0.94639
5	0.647488		2	0.05957		3	0.614114		2	0.967902		5	0.706696		1	0.959981		3	0.326438		3	0.950018
5	0.362196		1	0.0573386		3	0.467049		2	0.968639		5	0.894402		3	0.96786		3	0.757817		2	0.952228
2	0.352297		5	0.0560709		3	0.122676		2	0.968886		5	0.197255		3	0.968419		3	0.170632		2	0.952363
4	0.0428759		3	0.0546558		3	0.141291		2	0.969038		5	0.968599		5	0.969006		3	0.0284387		2	0.953797
2	0.33802		4	0.0481999		3	0.504069		2	0.97142		5	0.130747		3	0.969132		3	0.406952		2	0.956163
3	0.497697		5	0.0464925		3	0.835952		2	0.974055		5	0.295647		2	0.971285		3	0.655062		2	0.972638
5	0.0244372		5	0.0395086		3	0.959712		2	0.974466		5	0.1091		4	0.971562		3	0.378193		2	0.975866
4	0.492125		7	0.0338315		3	0.800601		2	0.977309		5	0.807985		3	0.974293		3	0.224965		1	0.983499
2	0.492078		7	0.0304695		4	0.357035		2	0.977335		5	0.790853		1	0.975558		3	0.248797		1	0.984114
2	0.201359		7	0.0274572		4	0.129162		2	0.977839		5	0.719682		1	0.979939		3	0.894332		1	0.987727
5	0.0302956		5	0.0180465		4	0.783766		2	0.988273		5	0.721451		2	0.982703		3	0.212176		1	0.991068
3	0.958245		3	0.0176747		4	0.224629		2	0.988345		5	0.0684412		3	0.986522		3	0.603697		1	0.993545
2	0.238188		3	0.0149136		4	0.0704212		2	0.990051		5	0.595107		3	0.986539		3	0.555375		1	0.994928
5	0.376444		5	0.0141566		4	0.478611		1	0.995556		5	0.870249		4	0.990287		3	0.906966		2	0.996686
2	0.611559		7	0.0121805		4	0.537941		2	0.999061		5	0.254147		1	0.996352		3	0.595242		3	0.997815
7	0.097449		7	0.00989859		4	0.185944		2	0.999628		5	0.30389		2	0.997081		3	0.680757		3	0.999666
